# Supplementary material for: Optimization of Revision Hip Arthroplasty Workflow by Means of Detailed Pre-Surgical Planning Using Computed Tomography Data, Open-Source Software and Three-Dimensional-Printed Models
Source: Diagnostics (Basel). 2023 Jul 28;13(15):2516. doi: 10.3390/diagnostics13152516 (PMC10417331; doi:10.3390/diagnostics13152516)
Supplement: Supplementary file 1 [file diagnostics-13-02516-s001.zip]

Archive with 1 entries (1 files):
- diagnostics-2476253-supplementary.pdf
